# Supplementary material for: Towards Sustainable Environmental Quality: Priority Research Questions for the Australasian Region of Oceania
Source: Integr Environ Assess Manag. 2019 Sep 13;15(6):917–35. doi: 10.1002/ieam.4180 (PMC6899907; doi:10.1002/ieam.4180)
Supplement: Supplementary file 1 — Supporting information. [file IEAM-15-917-s001.xlsx]

## Sheet: Sheet1
Author Submitted questions
Do in vitro screening assays effectively predict whole organism (and multi-generatinal) effects of contaminants (especially EDCs)?
Can computational techniques (e.g. QSARs) be used reliably in regulation of cehmicals?
Can ecological genonomic methods be used quantitatively to assess the impact of pollutants?
How to use the molecular/cellualr response to predict the toxicity of emerging chemicals?
What is the next major technology that can change the current practice of ecological risk assessment of chemicals?
How can the most appropriate ecotoxicity assays be developed for certain contaminant assessments to give them the greatest ecological relevance? For example, much of the ecotoxicity relating to pharmaceuticals has been done at levels far above their measured concentrations to elicit a response but more recent, ecologically relevant assays have shown that effects at realistic levels also elicit a …
How does competition influence the effect of chemical stressors on aquatic organisms?
Is it possible to develop a model or 'tool' to provide estimates of safe crop re-entry periods for Apis bees (and other bee species) following foliar application of pesticide (insecticides, fungicides) sprays?
How can Bayesian and other probabilistic approaches be easily incorporated into regulatory decision making in a way that the wider community remains confident on the decision?
Should chemically induced changes in molecular and biochemical endpoints be used by environmental regulators to infer adverse outcomes in whole organisms and populations from pollution exposure, or do researchers need to also show organism-population risks are real and apply to field conditions?
What are the combined effects on aquatic organisms of very low levels of multiple pesticides of different mode of action?
What are the effects of increased salinity on wetland microbial ecology and treatment function?
What approach should be used to assess the safety of mixtures?
How to efficiently assess health status of local ecosystem and assess the risk of chemical mixtures?
What are the cumulative impacts (complex mixtures/multiple stressors) of EOCs on the receiving environments and the long-term multi-generational effects?
Ectotoxic responses from enriched aquatic environments (sources and causes)
What are the combined/additive impacts of a) various veterinary chemical residues and b) eutrophication from intensive terrestrial farming operations on the health of aquatic and terrestrial organisms downstream?
What could the effect of a change in ocean acidity have on the ecotoxicology of copper and zinc to the early life stages of marine invertebrates?
What could the effect of a change in ocean water temperature have on the ecotoxicology of copper and zinc to the early life stages of marine invertebrates?
What are the combined effects of organic micropollutants such as pesticides and pharmaceuticals on aquatic organism health and reproduction?
What are the effects of mixing - of both anthropogenic and geogenic chemicals - on the toxicology and ecotoxicology of the drilling, cementing, and hydraulic fracturing chemicals used in unconventional gas extraction?
How important are environmental risks of pharmaceuticals and personal care products relative to other contaminants?
How is the risk of metabolites and transformation products different to that of the parent compound?
What are the ecological effects of mercury both inorganic and organic from historical mining residues?
What level of salinity is safe for freshwater systems and how does the proportions of major ions alter this safe level?
Do microplastics increase exposure of aquatic organims to contaminants or simply act as another solid phase akin to sediments?
What approaches should be used to develop guideline of endocrine disrupting chemicals for a local ecosystem?
What are the population level effects of pharmaceuticals?
What is the ranking priority of emerging contaminants in relation to other more traditional stressors? In New Zealand, nutrients are considered key stressors due to our intensive agricultural activities. How much resources should be allocated to assessing the risk of emerging contaminants and what would be the resulting environmental benefit?
Toxicity of trace level herbicides
Surfactant effects on aquatic ecology
Research on the impacts of oil and gas exploration on marine ecosystems. Specifically, fate and effects of drilling discharges - fluids, cuttings, brines etc. The research in this area has been ad hoc without any large scale research to better understand impacts.
Do the low level of PPCPs in the environment have any adverse effects? should we really worry about them?
The effect of offshore oil and gas discharges on environmental sustainability.
Persistence and bioaccumulation of the different components of a dispersed oil plume.
Can the uptake of pharmaceuticals by plants affect plant system functioning?
How can we prioritise pharmaceuticals for additional research into exposure and effects?
What is the future on LCAs given that the EU has embarked upon work to potentially legislate for environmental footprinting of products and organisations by 2020? This EU move is the first to "legislate" the LCA approach. However it will likely take a ESD approach so that not only will evnviromental toxicology be part of the brief but also social and economic considerations. While some LCA softwa…
How can short duration exposure to pollutants be effectively incorporated into water quality guidelines?
Why do risk assessments based on toxicological data fail to protect ecological communities and ecosystem processes?
How can potable reuse of wastewaters be optimally treated and safely reused, thus preventing environmental impacts associated with wastewater disposal.
How can the best solutions for managing wet weather sewage overflows be identified and applied, thus preventing environmental impacts from untreated sewage discharge?
Will current National water quality guidelines be sufficient in protecting ecosystems that are experiencing multiple stressors and changing climatic factors?
Are current water quality guidelines sufficiently able to protect ephemeral waters and associated ecosystems as they become targets for future development?
Can we develop a theoretical basis for setting environmental quality standards for waters and sediments?
Can we agree on mechanisms to make use of variability in individual sensitivity within populations in monitoring for environmental stress?
What is the role of Government and regulators in providing a framework to accelerate the development of techniques and research in the area of epigenetics targeted at providing regulatory science?
The priority question for me is where and when should a given guideline value apply. For example, moving away from a single oxygen guideline for everywhere (e.g. 80%), to targeted oxygen guidelines (e.g. 80% for streams with a slope > 6m/km; 40% for stream slope < 2m/km).
What characteristic(s) do toxicants share that sets them apart from non toxic compounds? Are there simple rules that can be discovered to identify potential toxicants, or is every toxicant unique?
Given the wide range of acute and chronic assays now available in different species, how many, and what kind of screening test results are needed to provide a given level of confidence in the environmental safety of a new chemical?
How do we integrate waste management and food production as a system for a cohesive sustainable environmental stewardship? Increasing population and affluence require expansion and intensification of food production practices while at the same time more waste are produced that require effective management. Land disposal still represents the last resort in waste management. Land is therefore a pre…
What environmental legacies are there as we continue to utilise groundwater aquifers in terms of water quality and volumes? This is question that continues to be largely ignored and it has particular relevance in drought affected and developing regions. Enterprises have a sustainability responsibility and the EIA/EIS process is having minimal impact in a pro-development world. Can some case studi…
How to predict the toxicity of chemicals in un-tested/native animals
Population level studies are still rare due to the lack of funding and lack of funding that would cover an experiment that runs over multiple years.
What are the main drivers in differences between contaminant levels if any between regions i.e. is it regulatory, socia,l demographic, environmental, all? Levels of contaminants in some regions have been found to be higher than others, greater acceptance/ignorance of presence in day to day life, lack of technology for prevention/mitigation of contamination, variability in environment in coping/re…
What are the effects of EOCs on our unique New Zealand ecosystems? If EOCs are found in the environment at significant levels, it becomes a priority to determine whether they are having adverse effects on our unique biota, particularly on taonga species as it could potentially have human health implications.
What are the social and cultural concerns/values around EOCs? This is a societal issue and there is a need to involve the general public and indigenous people like Maori (Iwi) in the debate to develop solutions.
How can damaged to ecological services from pollution and other stressors be accounted?
Can ecotoxicity data from surrogate exotic species accurately predict risk to native New Zealand species?
What are the levels of the most common pharmaceuticals in a wide range of environments in the SETAC Australasia area ?
What is the relative importance of pharmaceuticals used in all aspects of agriculture in the overall environmental loadings of pharmaceuticals in the SETAC Australasia countries ?
What role can SETAC AP play in ensuring that those OUVs (outstanding universal values) that are science-based and related to reef health (see Great Barrier Reef 2050 Sustainability Plan) retain primacy in decision-making over OUVs that are not related to reef health?
What is the quantity, fate and biological impact of outboard exhaust emissions in Australian estuarine and near-coastal environments that are popular with recreational boaters and fishers; e.g. Moreton Bay, Hawkesbury river estuary, Sydney Harbour, etc.
What are the risks to estuarine aquatic ecosystems of increased sea levels combined with increased urban and agricultural development in northern Australia?
Are there some native biological species in some countries that are particularly sensitive to the low environmental levels of pharmaceuticals that are/will be determined for those countries ?
Under what conditions is the lability of metal species relevant to bioavailability?
What are the best means for assessing the relationship between exposure and effects (chemistry alone, ecotoxicity or a combination) and how this can be standardized for chemical assessments?
Are prawns exposed to high cadmium concentrations likely to better regulate uptake and retention of cadmium than prawns exposed to low cadmium concentrations in a large river system?
What is the fate of EOCs in the receiving environment? Preliminary New Zealand results suggest that EOCs are likely to be found in surface waters and so undertaking a survey of ot spot areas would be advisable to determine whether there is a requirement for biological testing.
Full spectrum of biologically active substances from cyanobacteria blooms
How will climate change impact the fate, transport and bioavailability of contaminants in aquatic and terrestrial systems?
Fate of micro contaminants and health effects on human and environment
What is the environmental fate of those neonicotinoid insecticides used as seed-treatment chemicals used in agricultural environments? Is there any evidence of significant accumulation of these compounds in water bodies over time?
How do we develop broad screen analytical methods for identifying key chemical stressors that do not require pre-selection of target contaminants?
What is the simplest most cost-effective way to obtain catchment pesticide use data to drive residues testing?
What are the optimal strategies for increasing the uptake of wastewater (and sludge) treatment in developing countries?
We need ecotox research to facilitate a paradigm shift from concentration based oxygen guidelines to oxygen supply based guidelines.
What are the influences of changing landscapes around the world on the resilience of terrestrial and aquatic ecosystems, and how do we measure the ecological endpoints?
